# Supplementary material for: Plasma Metabolome Profiling Identifies Metabolic Subtypes of Pancreatic Ductal Adenocarcinoma
Source: Cells. 2021 Jul 19;10(7):1821. doi: 10.3390/cells10071821 (PMC8305839; doi:10.3390/cells10071821)
Supplement: Supplementary file 1 [file cells-10-01821-s001.zip]

Archive with 1 entries (1 files):
- cells-1273025-supplementary.pdf
